# Supplementary material for: Identification and Characterization of Novel Umami and Umami-Enhancing Peptides from Soy Sauce Using an In Silico Approach and Electronic Tongue
Source: Foods. 2026 Feb 12;15(4):680. doi: 10.3390/foods15040680 (PMC12939475; doi:10.3390/foods15040680)
Supplement: Supplementary file 1 [file foods-15-00680-s001.zip]

Archive with 1 entries (1 files):
- foods-4114657-supplementary.pdf
